# Supplementary material for: Evidence for fungi and gold redox interaction under Earth surface conditions
Source: Nat Commun. 2019 May 23;10:2290. doi: 10.1038/s41467-019-10006-5 (PMC6533363; doi:10.1038/s41467-019-10006-5)
Supplement: Supplementary file 4 — Supplementary Data 1 [file 41467_2019_10006_MOESM4_ESM.xlsx]

## Sheet: Sheet1
Labwest Minerals Analysis
Element		Ag	Al	As	Au	B	Ba	Be	Bi	Ca	Cd	Ce	Co	Cr	Cs	Cu	Dy	Er	Eu	Fe	Ga	Gd	Ge	Hf	Hg	Ho	In	K	La	Li	Lu	Mg	Mn	Mo	Na	Nb	Nd	Ni	P	Pb	Pr	Pt	Rb	Re	S	Sb	Sc	Se	Sm
Units		ppb	ppb	ppb	ppb	ppb	ppb	ppb	ppb	ppb	ppb	ppb	ppb	ppb	ppb	ppb	ppb	ppb	ppb	ppb	ppb	ppb	ppb	ppb	ppb	ppb	ppb	ppb	ppb	ppb	ppb	ppb	ppb	ppb	ppb	ppb	ppb	ppb	ppb	ppb	ppb	ppb	ppb	ppb	ppb	ppb	ppb	ppb	ppb
DL		0.05	100	0.5	0.02	10	10	0.1	0.1	200	0.2	0.1	0.3	1	0.1	1	0.1	0.1	0.1	100	0.5	0.1	0.1	0.5	0.1	0.1	0.01	10	0.1	0.2	0.1	10	2	0.5	10	0.05	0.1	1	200	1	0.1	0.05	0.1	0.01	5000	0.5	1	2	0.1
Method
ClientID/Scheme	SAMPLE ID	PL-05S	PL-05S	PL-05S	PL-05S	PL-05S	PL-05S	PL-05S	PL-05S	PL-05S	PL-05S	PL-05S	PL-05S	PL-05S	PL-05S	PL-05S	PL-05S	PL-05S	PL-05S	PL-05S	PL-05S	PL-05S	PL-05S	PL-05S	PL-05S	PL-05S	PL-05S	PL-05S	PL-05S	PL-05S	PL-05S	PL-05S	PL-05S	PL-05S	PL-05S	PL-05S	PL-05S	PL-05S	PL-05S	PL-05S	PL-05S	PL-05S	PL-05S	PL-05S	PL-05S	PL-05S	PL-05S	PL-05S	PL-05S
07-33381	NBD01	15.8	25500000	1910	3.84	2540	14400	190	724	5010000	18.7	22000	1920	32100	387	33400	1200	569	472	38200000	18300	1490	44.0	265	12.5	218	113	201000	6860	2610	63.0	611000	286000	3530	69400	577	7580	10700	20600	11800	1940	0.08	3030	0.13	70600	175	7180	200	1940
07-33382	NBD02	10.9	37500000	1360	40.4	3690	11400	197	714	1280000	22.1	19200	1490	47800	431	28800	1010	477	410	43600000	20400	1280	43.6	393	10.7	182	110	113000	5380	2560	53.4	283000	243000	5240	29600	675	6780	9740	20400	11100	1680	0.14	2140	0.11	61700	203	8490	155	1710
07-33383	NBD03	12.8	32300000	1880	9.91	3200	11400	204	825	2610000	25.5	20100	2080	39000	494	47700	1090	516	438	45000000	22000	1360	46.1	431	10.0	197	144	156000	6020	3440	59.6	485000	221000	6200	43400	817	6880	12700	16900	12400	1780	0.14	2760	0.15	61700	220	9220	189	1800
07-33384	NBD04	7.75	35100000	1810	3.15	3780	13100	221	812	1820000	25.3	19800	2070	44100	566	33000	1110	523	451	47100000	23100	1390	53.8	446	11.2	199	138	136000	5760	3100	59.1	349000	257000	5450	55800	934	6960	13500	20700	13000	1790	0.14	2800	0.18	64800	238	8260	189	1860
07-33385	NBD05	7.27	45100000	2000	4.70	3340	10100	258	886	1240000	28.5	19500	1860	50000	744	27000	1040	465	434	52300000	30300	1320	65.7	522	10.6	183	153	130000	5090	3450	49.8	290000	170000	6740	37500	1160	7610	13600	22700	13300	1700	0.16	3540	0.15	59700	288	6870	159	1800
07-33386	NBD06	4.36	27600000	1820	1.89	4380	12400	201	780	1440000	33.4	13700	1740	39400	683	27700	837	375	345	44900000	19900	1060	54.6	493	11.4	148	137	136000	3930	2950	40.5	223000	204000	5020	40500	1200	6050	12600	13800	11900	1330	0.18	3230	0.13	45900	261	7510	143	1430
07-33387	NBD07	5.59	13400000	1530	0.56	3980	12800	111	806	1250000	19.6	11000	1390	25400	307	36800	645	300	252	40800000	9430	820	46.1	392	11.5	116	123	249000	3790	1420	32.5	355000	217000	3760	75300	862	4770	7130	16500	11800	1060	0.16	1990	0.12	43000	246	9210	145	1080
07-33388	NBD08	9.30	39500000	1780	3.24	4900	10700	259	1320	1510000	33.1	17800	1910	47900	502	31900	1060	496	435	46200000	23400	1330	47.8	454	9.9	190	134	169000	5020	3320	57.7	312000	213000	5710	39400	830	6980	12400	18600	13000	1660	0.15	3010	0.16	62300	216	8380	163	1820
07-33389	NBD09	10.8	28700000	1730	2.52	4380	11200	232	885	1930000	28.1	13900	1590	35500	403	27600	871	405	359	40800000	18700	1090	41.9	386	11.1	157	129	137000	3960	2490	46.4	342000	234000	5130	41600	684	6200	10400	17600	11000	1330	0.14	2530	0.15	62700	202	7370	143	1500
07-33390	NBD10	13.5	34000000	1950	6.33	3920	12000	301	904	2180000	32.0	20800	2250	46400	563	31200	1260	586	521	42500000	25400	1590	44.5	469	10.0	225	152	128000	5960	3610	67.5	320000	286000	6000	38000	871	7690	13600	19200	14600	1930	0.14	3070	0.16	50600	233	8250	172	2170
07-33391	NBD11	14.0	33100000	1480	2.22	3750	11100	229	213	1960000	20.5	22300	2420	59800	428	18200	1140	527	510	40800000	19500	1460	33.0	363	7.0	203	101	147000	5680	2790	61.4	412000	149000	2950	49600	785	7080	12400	14800	10300	1790	0.14	2620	0.14	57300	76.3	8100	187	2000
07-33392	NBD12	3.82	29300000	1090	1.59	3820	10400	174	168	923000	24.7	14300	1770	65400	288	16100	770	351	338	43300000	14200	976	28.0	348	6.7	137	82.4	114000	3670	2010	40.4	259000	134000	2700	32600	712	5650	9030	18700	8490	1220	0.16	1890	0.12	64700	80.2	8240	125	1330
07-33393	NBD13	9.66	29400000	1390	2.20	3890	12300	208	186	1480000	21.9	21000	2480	64600	364	19800	945	432	418	41500000	16300	1230	30.2	398	7.7	167	95.2	146000	5610	2290	47.1	371000	177000	3070	43700	727	6270	11400	20500	9460	1630	0.17	2630	0.12	70200	75.6	8240	163	1670
07-33395	NBD15	5.72	31500000	1470	1.33	4390	11400	243	180	1710000	23.0	26600	2470	63900	406	17400	1240	583	527	40900000	18100	1570	36.0	379	7.7	224	96.8	122000	6540	2710	66.0	341000	151000	3300	45700	735	7750	11000	17000	9270	2000	0.16	2480	0.13	73000	66.9	8840	203	2120
07-33396	NBD16	11.0	28300000	1760	2.31	4880	11500	242	196	2350000	25.1	24000	2650	56200	374	23400	1230	574	538	35800000	17100	1560	35.2	352	9.8	220	95.1	150000	6200	2400	66.6	470000	173000	3380	56900	783	7650	11800	21000	9420	1950	0.15	2430	0.17	82800	73.6	8290	237	2150
07-33397	NBD17	4.45	25700000	1220	0.51	4010	8280	194	129	1160000	19.5	15000	1810	59700	224	14600	845	389	361	35900000	13700	1050	26.3	368	6.9	150	83.0	84800	3610	1990	44.7	252000	137000	2810	27600	579	5860	7770	18700	7590	1220	0.19	1480	0.08	61600	72.0	8730	139	1420
07-33398	NBD18	3.93	31400000	1630	1.73	3860	8880	218	204	1980000	30.0	15800	2250	70000	306	18700	941	420	436	46400000	20700	1200	45.6	438	6.6	164	108	121000	3650	2610	49.3	323000	170000	4580	52300	922	6920	9480	19900	9600	1400	0.17	2090	0.12	67500	94.3	8200	208	1710
07-33399	NBD19	8.64	29500000	1470	1.13	4770	14400	170	156	3090000	17.4	20400	2530	57300	286	23700	1170	550	513	38600000	14700	1490	21.1	279	10.0	210	91.8	129000	5670	2350	64.1	499000	295000	2350	49100	623	7010	9350	22000	7720	1770	0.13	1860	0.14	79600	59.3	9190	227	2000
07-33400	NBD20	13.0	35900000	1510	2.20	4670	12900	220	198	1930000	25.5	32400	3070	61400	382	27700	1680	796	722	41100000	18200	2120	41.2	340	12.3	303	103	163000	8300	2360	92.2	469000	260000	2930	49400	773	9870	11600	24200	8720	2500	0.16	2340	0.18	81400	78.9	9960	282	2790
07-33380	STD. GLG 3012-2	1870	2880000	4580	15.2	2400	16800	103	11600	620000	4560	3230	52700	5940	48.9	54200	738	491	55.1	7210000	1140	650	< 0.1	131	10.4	171	8.12	189000	1770	132	74.6	151000	287000	26300	137000	178	2250	19700	44600	62200	595	0.17	2710	0.68	203000	18800	641	184	598
07-33401	STD. GLG 3012-2	1570	2990000	3910	15.5	2280	17900	89.0	10700	619000	3870	3100	44000	5490	43.2	49200	695	464	51.4	7500000	967	613	< 0.1	116	9.6	148	6.95	195000	1520	113	63.9	154000	293000	22100	136000	141	2120	16500	44000	59400	499	0.14	2600	0.58	196000	11800	602	169	558
07-33422	STD. GLG 3012-2	1650	2900000	4380	14.5	2230	17700	102	11700	590000	4340	3080	51600	5830	47.4	52800	710	470	51.5	6890000	1110	626	< 0.1	125	10.4	164	7.80	186000	1680	132	71.5	149000	270000	25300	142000	169	2160	19100	44200	58200	560	0.15	2550	0.63	203000	14100	636	192	570
End Of Data
[truncated: 21 more columns]
