# Supplementary material for: Evidence for fungi and gold redox interaction under Earth surface conditions
Source: Nat Commun. 2019 May 23;10:2290. doi: 10.1038/s41467-019-10006-5 (PMC6533363; doi:10.1038/s41467-019-10006-5)
Supplement: Supplementary file 5 — Supplementary Data 2 [file 41467_2019_10006_MOESM5_ESM.xlsx]

## Sheet: Sheet1
The assigned taxonomy name of each OTU in Figure 6
ID	Taxonomy
OTU1	Fungi_unclassified
OTU2	Archaeorhizomycetes_unclassified
OTU3	Archaeorhizomycetales
OTU4	unclassified_Archaeorhizomycetes
OTU5	Ascomycota_order_Incertae_sedis
OTU6	Dothideomycetes_unclassified
OTU7	Botryosphaeriales
OTU8	Capnodiales
OTU9	Dothideales
OTU10	Dothideomycetes_order_Incertae_sedis
OTU11	Hysteriales
OTU12	Myriangiales
OTU13	Patellariales
OTU14	Pleosporales
OTU15	Eurotiomycetes_unclassified
OTU16	Ascosphaerales
OTU17	Chaetothyriales
OTU18	Eurotiales
OTU19	Eurotiomycetes_order_Incertae_sedis
OTU20	Onygenales
OTU21	Verrucariales
OTU22	Lecanoromycetes_unclassified
OTU23	Agyriales
OTU24	Lecanorales
OTU25	Ostropales
OTU26	Umbilicariales
OTU27	Leotiomycetes_unclassified
OTU28	Geoglossales
OTU29	Helotiales
OTU30	Leotiales
OTU31	Leotiomycetes_order_Incertae_sedis
OTU32	Rhytismatales
OTU33	Orbiliales
OTU34	unclassified_Orbiliomycetes
OTU35	Pezizales
OTU36	unclassified_Pezizomycetes
OTU37	Saccharomycetales
OTU38	Sordariomycetes_unclassified
OTU39	Calosphaeriales
OTU40	Chaetosphaeriales
OTU41	Coniochaetales
OTU42	Diaporthales
OTU43	Hypocreales
OTU44	Microascales
OTU45	Ophiostomatales
OTU46	Sordariales
OTU47	Sordariomycetes_order_Incertae_sedis
OTU48	Trichosphaeriales
OTU49	Xylariales
OTU50	Taphrinales
OTU51	Ascomycota_unclassified
OTU52	Agaricomycetes_unclassified
OTU53	Agaricales
OTU54	Agaricomycetes_order_Incertae_sedis
OTU55	Atheliales
OTU56	Auriculariales
OTU57	Boletales
OTU58	Cantharellales
OTU59	Corticiales
OTU60	Geastrales
OTU61	Gomphales
OTU62	Hymenochaetales
OTU63	Hysterangiales
OTU64	Phallales
OTU65	Polyporales
OTU66	Russulales
OTU67	Sebacinales
OTU68	Thelephorales
OTU69	Trechisporales
OTU70	unclassified_Agaricomycetes
OTU71	Agaricostilbales
OTU72	Atractiellales
OTU73	Dacrymycetales
OTU74	Microstromatales
OTU75	Microbotryomycetes_unclassified
OTU76	Microbotryales
OTU77	Sporidiobolales
OTU78	unclassified_Microbotryomycetes
OTU79	Septobasidiales
OTU80	Tremellomycetes_unclassified
OTU81	Cystofilobasidiales
OTU82	Filobasidiales
OTU83	Tremellales
OTU84	Trichosporonales
OTU85	Tritirachiomycetes_order_Incertae_sedis
OTU86	Geminibasidiales
OTU87	unclassified_Basidiomycota
OTU88	Basidiomycota_unclassified
OTU89	Rhizophydiales
OTU90	Spizellomycetales
OTU91	Chytridiomycota_unclassified
OTU92	Archaeosporales
OTU93	Diversisporales
OTU94	Glomerales
OTU95	Glomeromycota_unclassified
OTU96	unclassified_Rozellomycota
OTU97	Zygomycota_class_Incertae_sedis_unclassified
OTU98	Endogonales
OTU99	Mortierellales
OTU100	Mucorales
OTU101	unclassified_Zygomycota
OTU102	Zygomycota_unclassified
OTU103	unclassified_Fungi
OTU104	unclassified_Plantae
OTU105	unclassified_Ciliophora
