# Supplementary material for: Evidence for fungi and gold redox interaction under Earth surface conditions
Source: Nat Commun. 2019 May 23;10:2290. doi: 10.1038/s41467-019-10006-5 (PMC6533363; doi:10.1038/s41467-019-10006-5)
Supplement: Supplementary file 6 — Supplementary Data 3 [file 41467_2019_10006_MOESM6_ESM.xlsx]

## Sheet: Sheet1
Network nodes' centrality indexes of the fungal community in the gold anomalous soils
Node Name	Node degree	Node betweenness	Node stress	Node evcent	Clustering Coefficient
OTU1	26	26.869	186	0.138	0.427
OTU5	21	8.357	80	0.136	0.619
OTU6	29	15.898	166	0.187	0.591
OTU7	25	18.876	149	0.152	0.503
OTU8	24	8.72	97	0.159	0.648
OTU9	25	19.195	153	0.148	0.49
OTU10	22	12.501	107	0.132	0.536
OTU11	20	10.091	94	0.117	0.505
OTU14	23	5.699	71	0.155	0.719
OTU15	24	11.932	111	0.152	0.597
OTU17	22	13.535	115	0.132	0.502
OTU18	29	22.81	183	0.179	0.549
OTU19	24	14.69	121	0.149	0.561
OTU21	21	16.486	133	0.113	0.366
OTU22	13	6.583	46	0.066	0.41
OTU25	22	18.063	145	0.117	0.372
OTU27	32	27.132	237	0.194	0.522
OTU29	17	7.563	59	0.103	0.566
OTU31	19	12.338	95	0.107	0.444
OTU35	14	5.516	47	0.081	0.483
OTU38	20	14.556	109	0.109	0.426
OTU40	33	35.841	267	0.197	0.494
OTU41	24	21.317	149	0.131	0.46
OTU42	16	4.713	47	0.101	0.608
OTU43	35	43.204	325	0.205	0.453
OTU46	23	18.444	145	0.122	0.426
OTU47	21	13.993	111	0.117	0.471
OTU49	33	25.689	246	0.206	0.534
OTU51	26	11.942	126	0.167	0.612
OTU52	20	16.92	110	0.096	0.421
OTU53	26	16.033	141	0.164	0.566
OTU55	16	8.146	70	0.087	0.416
OTU56	28	23.85	190	0.164	0.497
OTU57	17	9.678	84	0.091	0.382
OTU58	21	16.356	127	0.113	0.395
OTU60	21	20.697	123	0.097	0.414
OTU63	13	5.205	48	0.069	0.384
OTU66	16	7.968	61	0.083	0.491
OTU67	17	13.29	89	0.08	0.345
OTU68	28	19.044	170	0.175	0.55
OTU69	18	8.633	69	0.105	0.549
OTU71	25	19.835	162	0.139	0.46
OTU75	20	9.296	88	0.122	0.536
OTU77	12	4.349	32	0.067	0.515
OTU80	25	17.739	147	0.152	0.51
OTU82	24	20.248	148	0.133	0.463
OTU83	27	10.937	128	0.178	0.635
OTU84	30	24.058	209	0.183	0.519
OTU86	28	27.865	208	0.156	0.449
OTU88	19	14.252	96	0.095	0.438
OTU90	17	5.073	54	0.111	0.602
OTU94	12	5.918	38	0.059	0.424
OTU100	26	20.107	162	0.151	0.501
OTU103	17	9.923	81	0.088	0.404
