# Supplementary material for: Evidence for fungi and gold redox interaction under Earth surface conditions
Source: Nat Commun. 2019 May 23;10:2290. doi: 10.1038/s41467-019-10006-5 (PMC6533363; doi:10.1038/s41467-019-10006-5)
Supplement: Supplementary file 7 — Supplementary Data 4 [file 41467_2019_10006_MOESM7_ESM.xlsx]

## Sheet: Sheet1
Network nodes' centrality indexes of the fungal community in the reference soils
Node Name	Node degree	Node betweenness	Node stress	Node evcent	Clustering Coefficient
OTU1	27	17.4087	180	0.141695	0.487179
OTU5	20	8.36556	88	0.107625	0.536842
OTU6	32	24.3584	250	0.174	0.495968
OTU7	26	13.5814	150	0.150419	0.538462
OTU8	32	23.2148	239	0.177948	0.518145
OTU9	15	8.46375	63	0.070786	0.4
OTU10	27	13.9719	158	0.151387	0.549858
OTU11	21	8.31541	91	0.114679	0.566667
OTU14	33	23.937	257	0.18184	0.513258
OTU15	24	13.687	136	0.126814	0.507246
OTU17	28	20.5622	200	0.147638	0.470899
OTU18	22	12.079	122	0.112334	0.471861
OTU19	23	8.18735	103	0.135302	0.592885
OTU21	30	24.2306	229	0.159115	0.473563
OTU25	23	12.4572	130	0.124391	0.486166
OTU27	24	13.8712	143	0.129678	0.481884
OTU28	26	14.3207	155	0.146038	0.523077
OTU29	23	12.0823	120	0.118099	0.525692
OTU31	22	13.5206	127	0.110473	0.450216
OTU35	12	3.00276	26	0.065	0.606061
OTU38	30	20.7424	206	0.165034	0.526437
OTU40	28	20.7976	194	0.146783	0.486772
OTU41	26	13.0645	145	0.146026	0.553846
OTU42	22	13.3361	130	0.115545	0.437229
OTU43	28	15.9143	176	0.158199	0.534392
OTU46	27	17.3545	172	0.147394	0.509972
OTU47	21	9.1991	99	0.117191	0.528571
OTU49	26	17.8736	162	0.140604	0.501538
OTU51	28	17.0359	183	0.153804	0.515873
OTU52	34	29.8213	286	0.186625	0.490196
OTU53	21	11.9294	112	0.11143	0.466667
OTU55	35	29.535	296	0.193766	0.502521
OTU57	22	11.3824	110	0.119942	0.52381
OTU58	21	13.1487	115	0.108417	0.452381
OTU60	17	7.4864	78	0.091788	0.426471
OTU62	26	22.0804	192	0.129517	0.409231
OTU63	18	6.97057	75	0.094836	0.509804
OTU65	29	20.5821	210	0.15591	0.482759
OTU66	19	9.14541	90	0.10102	0.473684
OTU67	25	16.9479	146	0.133829	0.513333
OTU68	20	11.2831	102	0.104251	0.463158
OTU69	24	15.5848	147	0.126211	0.467391
OTU75	21	13.5735	119	0.108625	0.433333
OTU77	15	6.80274	60	0.076157	0.428571
OTU80	19	6.82814	74	0.107259	0.567251
OTU82	23	12.7271	132	0.11959	0.478261
OTU83	22	17.1618	142	0.106699	0.385281
OTU84	24	16.9585	149	0.121158	0.460145
OTU86	20	10.3334	100	0.106349	0.473684
OTU88	27	18.7759	182	0.142717	0.481481
OTU89	24	14.086	139	0.132244	0.496377
OTU90	32	26.3609	263	0.172465	0.469758
OTU94	30	25.165	227	0.158971	0.478161
OTU100	26	20.9679	186	0.133971	0.427692
OTU101	17	7.70207	78	0.090602	0.426471
OTU103	27	19.7236	194	0.141388	0.447293
